# Supplementary material for: Uncovering the Multifaceted Role of PA2649 (nuoN) in Type III Secretion System and Other Virulence Production in Pseudomonas aeruginosa PAO1
Source: Microorganisms. 2025 Feb 11;13(2):392. doi: 10.3390/microorganisms13020392 (PMC11858028; doi:10.3390/microorganisms13020392)
Supplement: Supplementary file 1 [file microorganisms-13-00392-s001.zip]

Archive with 1 entries (1 files):
- microorganisms-3404601-supplementary.pdf
